# Supplementary material for: Is High Temporal Resolution Achievable for Paediatric Cardiac Acquisitions during Several Heart Beats? Illustration with Cardiac Phase Contrast Cine-MRI
Source: PLoS One. 2015 Nov 24;10(11):e0143744. doi: 10.1371/journal.pone.0143744 (PMC4658039; doi:10.1371/journal.pone.0143744)
Supplement: S1 Fig — These figures comprise four lines: (A) velocity template used for the simulation, (B) acquisition without heart beat variations, (C) acquisition with heart beat variation, (D) error due to heart beat variation. (ZIP) [file pone.0143744.s001.zip]

Archive with 7 entries (7 files):
- modsim_1.tif
- modsim_2.tif
- modsim_3.tif
- modsim_4.tif
- modsim_5.tif
- modsim_6.tif
- modsim_7.tif
