# Supplementary material for: Is High Temporal Resolution Achievable for Paediatric Cardiac Acquisitions during Several Heart Beats? Illustration with Cardiac Phase Contrast Cine-MRI
Source: PLoS One. 2015 Nov 24;10(11):e0143744. doi: 10.1371/journal.pone.0143744 (PMC4658039; doi:10.1371/journal.pone.0143744)
Supplement: S1 File — (ZIP) [file pone.0143744.s002.zip]

Archive with 141 entries (141 files):
- Image01.jpg
- Image03.jpg
- Image04.jpg
- Image05.jpg
- Image06.jpg
- Image07.jpg
- Image08.jpg
- Image09.jpg
- Image10.jpg
- Image101.jpg
- Image102.jpg
- Image103.jpg
- Image104.jpg
- Image105.jpg
- Image106.jpg
- Image107.jpg
- Image108.jpg
- Image109.jpg
- Image11.jpg
- Image110.jpg
- Image111.jpg
- Image112.jpg
- Image113.jpg
- Image114.jpg
- Image115.jpg
- Image12.jpg
- Image13.jpg
- Image14.jpg
- Image15.jpg
- Image16.jpg
- Image17.jpg
- Image18.jpg
- Image19.jpg
- Image20.jpg
- Image201.jpg
- Image202.jpg
- Image203.jpg
- Image204.jpg
- Image205.jpg
- Image206.jpg
- Image207.jpg
- Image208.jpg
- Image209.jpg
- Image21.jpg
- Image210.jpg
- Image211.jpg
- Image212.jpg
- Image213.jpg
- Image214.jpg
- Image215.jpg
- Image216.jpg
- Image217.jpg
- Image218.jpg
- Image219.jpg
- Image22.jpg
- Image23.jpg
- Image24.jpg
- Image25.jpg
- Image26.jpg
- Image27.jpg
- Image28.jpg
- Image29.jpg
- Image30.jpg
- Image301.jpg
- Image302.jpg
- Image303.jpg
- Image304.jpg
- Image305.jpg
- Image306.jpg
- Image307.jpg
- Image308.jpg
- Image309.jpg
- Image310.jpg
- Image311.jpg
- Image312.jpg
- Image313.jpg
- Image314.jpg
- Image315.jpg
- Image316.jpg
- Image317.jpg
- Image318.jpg
- Image319.jpg
- Image320.jpg
- Image321.jpg
- Image322.jpg
- Image323.jpg
- Image324.jpg
- Image325.jpg
- Image326.jpg
- Image327.jpg
- Image328.jpg
- Image329.jpg
- Image401.jpg
- Image402.jpg
- Image403.jpg
- Image404.jpg
- Image405.jpg
- Image406.jpg
- Image407.jpg
- Image408.jpg
- Image409.jpg
- Image410.jpg
- Image411.jpg
- Image412.jpg
- Image413.jpg
- Image414.jpg
- Image415.jpg
- Image416.jpg
- Image501.jpg
- Image502.jpg
- Image503.jpg
- Image504.jpg
- Image505.jpg
- Image506.jpg
- Image507.jpg
- Image508.jpg
- Image509.jpg
- Image601.jpg
- Image602.jpg
- Image603.jpg
- Image604.jpg
- Image605.jpg
- Image606.jpg
- Image607.jpg
- Image608.jpg
- Image609.jpg
- Image610.jpg
- Image611.jpg
- Image612.jpg
- Image613.jpg
- Image614.jpg
- Image615.jpg
- Image616.jpg
- Image617.jpg
- Image618.jpg
- Image619.jpg
- Image620.jpg
- Image621.jpg
- Image623.jpg
- Image624.jpg
- Image625.jpg
